# Supplementary material for: Lethal activity of BRD4 PROTAC degrader QCA570 against bladder cancer cells
Source: Front Chem. 2023 Jan 17;11:1121724. doi: 10.3389/fchem.2023.1121724 (PMC9887192; doi:10.3389/fchem.2023.1121724)
Supplement: Supplementary file 2 [file DataSheet11.ZIP]

Archive with 31 entries (27 files):
- Terminal deoxyribonucleotide transferase-mediated dUTP nick-end labeling staining/
- Terminal deoxyribonucleotide transferase-mediated dUTP nick-end labeling staining/5637/
- Terminal deoxyribonucleotide transferase-mediated dUTP nick-end labeling staining/5637/570-dapi.tif
- Terminal deoxyribonucleotide transferase-mediated dUTP nick-end labeling staining/5637/570-merge.tif
- Terminal deoxyribonucleotide transferase-mediated dUTP nick-end labeling staining/5637/570-tunel.tif
- Terminal deoxyribonucleotide transferase-mediated dUTP nick-end labeling staining/5637/dmso-dapi.tif
- Terminal deoxyribonucleotide transferase-mediated dUTP nick-end labeling staining/5637/dmso-merge.tif
- Terminal deoxyribonucleotide transferase-mediated dUTP nick-end labeling staining/5637/dmso-tunel.tif
- Terminal deoxyribonucleotide transferase-mediated dUTP nick-end labeling staining/5637/jq1-dapi.tif
- Terminal deoxyribonucleotide transferase-mediated dUTP nick-end labeling staining/5637/jq1-merge.tif
- Terminal deoxyribonucleotide transferase-mediated dUTP nick-end labeling staining/5637/jq1-tunel.tif
- Terminal deoxyribonucleotide transferase-mediated dUTP nick-end labeling staining/J82/
- Terminal deoxyribonucleotide transferase-mediated dUTP nick-end labeling staining/J82/570-dapi.tif
- Terminal deoxyribonucleotide transferase-mediated dUTP nick-end labeling staining/J82/570-merge.tif
- Terminal deoxyribonucleotide transferase-mediated dUTP nick-end labeling staining/J82/570-tunel.tif
- Terminal deoxyribonucleotide transferase-mediated dUTP nick-end labeling staining/J82/dmso-dapi.tif
- Terminal deoxyribonucleotide transferase-mediated dUTP nick-end labeling staining/J82/dmso-merge.tif
- Terminal deoxyribonucleotide transferase-mediated dUTP nick-end labeling staining/J82/dmso-tunel.tif
- Terminal deoxyribonucleotide transferase-mediated dUTP nick-end labeling staining/J82/jq-merge.tif
- Terminal deoxyribonucleotide transferase-mediated dUTP nick-end labeling staining/J82/jq1-dapi.tif
- Terminal deoxyribonucleotide transferase-mediated dUTP nick-end labeling staining/J82/jq1-tunel.tif
- Terminal deoxyribonucleotide transferase-mediated dUTP nick-end labeling staining/t24/
- Terminal deoxyribonucleotide transferase-mediated dUTP nick-end labeling staining/t24/570-dapi.tif
- Terminal deoxyribonucleotide transferase-mediated dUTP nick-end labeling staining/t24/570-merge.tif
- Terminal deoxyribonucleotide transferase-mediated dUTP nick-end labeling staining/t24/570-tunel.tif
- Terminal deoxyribonucleotide transferase-mediated dUTP nick-end labeling staining/t24/dmso-dapi.tif
- Terminal deoxyribonucleotide transferase-mediated dUTP nick-end labeling staining/t24/dmso-merge.tif
- Terminal deoxyribonucleotide transferase-mediated dUTP nick-end labeling staining/t24/dmso-tunel.tif
- Terminal deoxyribonucleotide transferase-mediated dUTP nick-end labeling staining/t24/jq1-dapi.tif
- Terminal deoxyribonucleotide transferase-mediated dUTP nick-end labeling staining/t24/jq1-merge.tif
- Terminal deoxyribonucleotide transferase-mediated dUTP nick-end labeling staining/t24/jq1-tunel.tif
