# Supplementary material for: Lethal activity of BRD4 PROTAC degrader QCA570 against bladder cancer cells
Source: Front Chem. 2023 Jan 17;11:1121724. doi: 10.3389/fchem.2023.1121724 (PMC9887192; doi:10.3389/fchem.2023.1121724)
Supplement: Supplementary file 5 [file DataSheet4.ZIP]

Archive with 42 entries (37 files):
- Fig4-A-E-CCK-8 assay.xlsx
- Fig4-G-J-wound healing assay/
- Fig4-G-J-wound healing assay/5637/
- Fig4-G-J-wound healing assay/5637/Fig4-5637-570-10-0h.png
- Fig4-G-J-wound healing assay/5637/Fig4-5637-570-10-24h.png
- Fig4-G-J-wound healing assay/5637/Fig4-5637-570-10-8h.png
- Fig4-G-J-wound healing assay/5637/Fig4-5637-DMSO-0.png
- Fig4-G-J-wound healing assay/5637/Fig4-5637-DMSO-24h.png
- Fig4-G-J-wound healing assay/5637/Fig4-5637-DMSO-8h.png
- Fig4-G-J-wound healing assay/5637/Fig4-5637-JQ1-0.png
- Fig4-G-J-wound healing assay/5637/Fig4-5637-JQ1-10-24h.png
- Fig4-G-J-wound healing assay/5637/Fig4-5637-JQ1-10-8h.png
- Fig4-G-J-wound healing assay/EJ-1/
- Fig4-G-J-wound healing assay/EJ-1/Fig4-EJ-1-570-100-0h.png
- Fig4-G-J-wound healing assay/EJ-1/Fig4-EJ-1-570-100-24h.png
- Fig4-G-J-wound healing assay/EJ-1/Fig4-EJ-1-570-100-8h.png
- Fig4-G-J-wound healing assay/EJ-1/Fig4-EJ-1-DMSO-0.png
- Fig4-G-J-wound healing assay/EJ-1/Fig4-EJ-1-DMSO-24h.png
- Fig4-G-J-wound healing assay/EJ-1/Fig4-EJ-1-DMSO-8h.png
- Fig4-G-J-wound healing assay/EJ-1/Fig4-EJ-1-JQ1-100-0h.png
- Fig4-G-J-wound healing assay/EJ-1/Fig4-EJ-1-JQ1-100-24h.png
- Fig4-G-J-wound healing assay/EJ-1/Fig4-EJ-1-JQ1-100-8h.png
- Fig4-G-J-wound healing assay/J82/
- Fig4-G-J-wound healing assay/J82/Fig4-J82-570-100-0h.png
- Fig4-G-J-wound healing assay/J82/Fig4-J82-570-100-24h.png
- Fig4-G-J-wound healing assay/J82/Fig4-J82-570-100-48h.png
- Fig4-G-J-wound healing assay/J82/Fig4-J82-DMSO-0h.png
- Fig4-G-J-wound healing assay/J82/Fig4-J82-DMSO-24h.png
- Fig4-G-J-wound healing assay/J82/Fig4-J82-DMSO-48h.png
- Fig4-G-J-wound healing assay/J82/Fig4-J82-JQ1-100-0h.png
- Fig4-G-J-wound healing assay/J82/Fig4-J82-JQ1-100-24h.png
- Fig4-G-J-wound healing assay/J82/Fig4-J82-JQ1-100-48h.png
- Fig4-G-J-wound healing assay/T24/
- Fig4-G-J-wound healing assay/T24/Fig4-T24-570-100-0h.png
- Fig4-G-J-wound healing assay/T24/Fig4-T24-570-100-24h.png
- Fig4-G-J-wound healing assay/T24/Fig4-T24-570-100-8h.png
- Fig4-G-J-wound healing assay/T24/Fig4-T24-DMSO-0h.png
- Fig4-G-J-wound healing assay/T24/Fig4-T24-DMSO-24h.png
- Fig4-G-J-wound healing assay/T24/Fig4-T24-DMSO-8h.png
- Fig4-G-J-wound healing assay/T24/Fig4-T24-JQ1-100-0h.png
- Fig4-G-J-wound healing assay/T24/Fig4-T24-JQ1-100-24h.png
- Fig4-G-J-wound healing assay/T24/Fig4-T24-JQ1-100-8h.png
