# Supplementary material for: Lethal activity of BRD4 PROTAC degrader QCA570 against bladder cancer cells
Source: Front Chem. 2023 Jan 17;11:1121724. doi: 10.3389/fchem.2023.1121724 (PMC9887192; doi:10.3389/fchem.2023.1121724)
Supplement: Supplementary file 5 [file DataSheet4.ZIP › Fig4-A-E-CCK-8 assay.xlsx]

## Sheet: Sheet1
EJ-1	concentration（nM)	1000	300	100	30	10	3	1	0.3	0.1	0
	JQ1(OD)	0.8924	1.5071	1.9457	2.2458	2.2023	2.3418	2.3511	2.3582	2.4996	2.4749
		0.7997	1.4736	1.7878	1.951	1.9854	2.0092	2.0138	2.1033	2.2152	2.2376
		0.7397	1.1253	1.7149	1.8803	1.8888	1.9032	2.0655	2.0655	2.1314	2.1974
	concentration（nM)	1000	300	100	30	10	3	1	0.3	0.1	0
	QCA570(OD)	0.3218	0.3635	0.5779	0.937	1.677	1.9489	2.2699	2.2172	2.3336	2.6606
		0.3352	0.3946	0.4408	0.936	1.5304	1.7901	2.3133	2.3106	2.3377	2.5293
		0.3572	0.3764	0.5005	1.0378	1.493	1.9424	2.2707	2.3449	2.3255	2.571
J82	concentration（nM)	1000	300	100	30	10	3	1	0.3	0.1	0
	JQ1(OD)	1.1699	1.462	1.5904	1.9659	2.0331	2.0421	2.047	2.0617	2.1767	2.1552
		1.1782	1.4352	1.5989	1.9216	2.0598	2.0685	1.915	2.001	2.1075	2.1288
		1.18	1.3336	1.5812	1.7978	2.0078	1.9849	2.067	2.0673	2.1333	2.1993
	concentration（nM)	1000	300	100	30	10	3	1	0.3	0.1	0
	QCA570(OD)	0.5599	0.5523	0.6699	0.9438	1.106	1.3285	1.642	1.7787	1.8821	2.1661
		0.5523	0.5739	0.644	0.8807	1.1753	1.4143	1.6691	1.6795	1.9462	2.2081
		0.4733	0.5063	0.5634	0.7454	1.0297	1.4304	1.6486	1.8084	1.9721	2.2776
UMUC-3	concentration（nM)	1000	300	100	30	10	3	1	0.3	0.1	0
	JQ1(OD)	1.2239	1.406	1.683	1.8408	1.7934	1.776	1.805	1.8141	1.7873	1.7697
		1.1583	1.4609	1.6944	1.6708	1.6185	1.6922	1.6739	1.6226	1.7081	1.7081
		1.1586	1.4672	1.7332	1.6317	1.653	1.6881	1.6786	1.6609	1.6963	1.767
	concentration（nM)	1000	300	100	30	10	3	1	0.3	0.1	0
	QCA570(OD)	0.6488	0.6581	0.636	0.7947	1.1798	1.5167	1.9105	2.0074	1.9575	1.98
		0.6446	0.6527	0.6456	0.7916	1.1437	1.7502	1.9038	1.792	1.8886	1.9796
		0.6399	0.6889	0.6645	0.7554	1.0361	1.5742	1.9745	2.0057	1.9577	2.0786
T24	concentration（nM)	1000	300	100	30	10	3	1	0.3	0.1	0
	JQ1(OD)	0.2169	0.2401	0.3938	0.8437	1.3457	1.5771	1.7832	1.8778	1.726	1.4908
		0.1971	0.225	0.3613	0.6626	1.3209	1.4623	1.6938	1.6018	1.2133	1.4525
		0.1791	0.2308	0.394	0.7534	1.0422	1.2576	1.4589	1.2897	1.2505	1.1865
	concentration（nM)	1000	300	100	30	10	3	1	0.3	0.1	0
	QCA570(OD)	0.1738	0.1814	0.2856	0.8584	1.3814	1.6686	1.9303	1.8082	1.6837	1.687
		0.1825	0.1895	0.3638	0.8258	1.3193	1.6774	1.9522	1.6911	1.8516	1.7275
		0.1843	0.2029	0.2529	0.7955	1.2016	1.2868	1.6548	1.5697	1.7465	1.6452
5637	concentration（nM)	1000	300	100	30	10	3	1	0.3	0.1	0
	JQ1(OD)	1.3592	1.29124	1.3592	1.76696	2.5485	3.09218	3.2281	3.2281	3.43198	3.398
		1.27897	1.42716	1.46114	1.93686	2.78636	2.7184	3.0582	3.19412	3.36402	3.2794
		1.28745	1.32522	1.42716	1.90288	2.95626	3.29606	3.19412	3.19412	3.29606	3.4796
	concentration（nM)	1000	300	100	30	10	3	1	0.3	0.1	0
	QCA570(OD)	0.5829	0.9426	1.2354	1.3116	1.2302	1.3113	1.5587	2.2765	2.9642	3.2775
		0.4115	0.8336	1.0364	1.2724	1.2878	1.4296	1.8489	2.6845	2.6027	3.2794
		0.355	0.8817	0.9352	1.363	1.3598	1.4643	1.9417	3.0143	3.38	3.4855
