# Supplementary material for: Lethal activity of BRD4 PROTAC degrader QCA570 against bladder cancer cells
Source: Front Chem. 2023 Jan 17;11:1121724. doi: 10.3389/fchem.2023.1121724 (PMC9887192; doi:10.3389/fchem.2023.1121724)
Supplement: Supplementary file 6 [file DataSheet1.ZIP]

Archive with 12 entries (9 files):
- Figure 3/
- Figure 3/Fig3-WB.pptx
- Figure 3/Fig3.A-expression-of-ezh2-in-bl.xlsx
- Figure 3/Fig3.B-Transcript.csv.csv
- Figure 3/Fig3.C,D-PCRdata.xlsx
- FIgure 1/
- FIgure 1/Fig1.A-expression-of-brd4-in-bl.xlsx
- FIgure 1/Fig1.B-Transcript.csv
- FIgure 1/Fig1.C-BLCA_ survival_30_30.csv
- Figure 2/
- Figure 2/Fig2-WB.pptx
- Figure 2/Fig2.F.xlsx
