# Supplementary material for: Lethal activity of BRD4 PROTAC degrader QCA570 against bladder cancer cells
Source: Front Chem. 2023 Jan 17;11:1121724. doi: 10.3389/fchem.2023.1121724 (PMC9887192; doi:10.3389/fchem.2023.1121724)
Supplement: Supplementary file 6 [file DataSheet1.ZIP › Figure 3/Fig3.A-expression-of-ezh2-in-bl.xlsx]

## Sheet: Ark1
Expression of EZH2 in BLCA based on Sample types
TCGA samples	Series 1
	low	q1	median	q3	high
Normal	0.128	1.889	2.355	3.197	6.085
(n=19)
Primary tumor	1.933	8.248	12.353	18.528	39.028
(n=408)
