# Supplementary material for: Lethal activity of BRD4 PROTAC degrader QCA570 against bladder cancer cells
Source: Front Chem. 2023 Jan 17;11:1121724. doi: 10.3389/fchem.2023.1121724 (PMC9887192; doi:10.3389/fchem.2023.1121724)
Supplement: Supplementary file 6 [file DataSheet1.ZIP › Figure 3/Fig3.B-Transcript.csv.csv]

rownames(datas)	Type	values
GSM340537	G1(n=9)	7.46555555555556
GSM340538	G1(n=9)	7.29555555555556
GSM340539	G1(n=9)	7.55777777777778
GSM340540	G1(n=9)	7.47555555555556
GSM340541	G1(n=9)	7.42925925925926
GSM340543	G1(n=9)	7.26666666666667
GSM340544	G1(n=9)	7.32111111111111
GSM340545	G1(n=9)	7.47444444444444
GSM340546	G1(n=9)	7.41555555555555
GSM340605	G2(n=165)	7.47006060606061
GSM340606	G2(n=165)	7.58093939393939
GSM340607	G2(n=165)	7.84839393939394
GSM340608	G2(n=165)	7.7799696969697
GSM340609	G2(n=165)	8.84269696969697
GSM340610	G2(n=165)	8.82784848484848
GSM340611	G2(n=165)	9.07184848484848
GSM340612	G2(n=165)	7.49219696969697
GSM340613	G2(n=165)	9.73934848484848
GSM340614	G2(n=165)	8.82418181818182
GSM340615	G2(n=165)	7.38392929292929
GSM340616	G2(n=165)	7.37680303030303
GSM340617	G2(n=165)	8.21348484848485
GSM340618	G2(n=165)	9.50712626262626
GSM340619	G2(n=165)	8.24884343434343
GSM340620	G2(n=165)	9.03042424242424
GSM340621	G2(n=165)	7.67354545454545
GSM340622	G2(n=165)	7.93002525252525
GSM340623	G2(n=165)	8.48218181818182
GSM340624	G2(n=165)	7.77330303030303
GSM340625	G2(n=165)	8.46374747474747
GSM340626	G2(n=165)	8.45683333333333
GSM340627	G2(n=165)	8.73881818181818
GSM340628	G2(n=165)	8.32856060606061
GSM340629	G2(n=165)	8.12218181818182
GSM340630	G2(n=165)	8.14070707070707
GSM340631	G2(n=165)	8.0365
GSM340632	G2(n=165)	8.07682828282828
GSM340633	G2(n=165)	8.17842424242424
GSM340634	G2(n=165)	9.20378787878788
GSM340635	G2(n=165)	7.98530303030303
GSM340636	G2(n=165)	9.05351515151515
GSM340637	G2(n=165)	7.73442424242424
GSM340638	G2(n=165)	8.82359090909091
GSM340639	G2(n=165)	7.53286868686869
GSM340640	G2(n=165)	7.52178787878788
GSM340641	G2(n=165)	8.7609696969697
GSM340642	G2(n=165)	8.19701515151515
GSM340643	G2(n=165)	7.68495454545455
GSM340644	G2(n=165)	7.67921212121212
GSM340645	G2(n=165)	7.93844444444444
GSM340646	G2(n=165)	8.67395454545455
GSM340647	G2(n=165)	7.97039393939394
GSM340648	G2(n=165)	7.85327272727273
GSM340649	G2(n=165)	7.41491919191919
GSM340650	G2(n=165)	7.58193939393939
GSM340651	G2(n=165)	7.81212121212121
GSM340652	G2(n=165)	8.4134898989899
GSM340653	G2(n=165)	9.12238888888889
GSM340654	G2(n=165)	9.16380303030303
GSM340655	G2(n=165)	8.76293939393939
GSM340656	G2(n=165)	8.51882323232323
GSM340657	G2(n=165)	7.8369696969697
GSM340658	G2(n=165)	7.76187878787879
GSM340659	G2(n=165)	7.58160606060606
GSM340660	G2(n=165)	6.98715151515152
GSM340661	G2(n=165)	7.64315151515152
GSM340662	G2(n=165)	9.6149696969697
GSM340663	G2(n=165)	9.24609090909091
GSM340664	G2(n=165)	9.30537878787879
GSM340665	G2(n=165)	7.615
GSM340666	G2(n=165)	9.244
GSM340667	G2(n=165)	8.13816161616162
GSM340668	G2(n=165)	8.79715151515152
GSM340669	G2(n=165)	8.43454545454546
GSM340670	G2(n=165)	7.40248484848485
GSM340671	G2(n=165)	10.0723939393939
GSM340672	G2(n=165)	9.84230303030303
GSM340673	G2(n=165)	9.83634848484848
GSM340674	G2(n=165)	7.0475303030303
GSM340675	G2(n=165)	9.48742424242424
GSM340676	G2(n=165)	8.69732323232323
GSM340677	G2(n=165)	10.3615454545455
GSM340678	G2(n=165)	8.82795454545455
GSM340679	G2(n=165)	9.51609090909091
GSM340680	G2(n=165)	8.49051515151515
GSM340681	G2(n=165)	8.03560606060606
GSM340682	G2(n=165)	8.00265151515152
GSM340683	G2(n=165)	8.26630808080808
GSM340684	G2(n=165)	8.31475757575758
GSM340685	G2(n=165)	8.29442424242424
GSM340686	G2(n=165)	7.81762121212121
GSM340687	G2(n=165)	9.5375
GSM340688	G2(n=165)	8.44881818181818
GSM340689	G2(n=165)	7.69977272727273
GSM340690	G2(n=165)	8.51460606060606
GSM340691	G2(n=165)	7.60556060606061
GSM340692	G2(n=165)	8.17930303030303
GSM340693	G2(n=165)	9.67581818181818
GSM340694	G2(n=165)	8.68660606060606
GSM340695	G2(n=165)	7.49924242424242
GSM340696	G2(n=165)	9.757
GSM340697	G2(n=165)	8.42842424242424
GSM340698	G2(n=165)	9.29342424242424
GSM340699	G2(n=165)	7.29075757575758
GSM340700	G2(n=165)	9.06930303030303
GSM340701	G2(n=165)	10.5997636363636
GSM340702	G2(n=165)	8.44035353535354
GSM340703	G2(n=165)	7.87218181818182
GSM340704	G2(n=165)	10.380696969697
GSM340705	G2(n=165)	8.03268181818182
GSM340706	G2(n=165)	9.57133333333333
GSM340707	G2(n=165)	7.78039393939394
GSM340708	G2(n=165)	9.37154545454545
GSM340709	G2(n=165)	9.43733838383838
GSM340710	G2(n=165)	8.16827272727273
GSM340711	G2(n=165)	8.45138383838384
GSM340712	G2(n=165)	9.42365151515152
GSM340713	G2(n=165)	8.376
GSM340714	G2(n=165)	7.47275757575758
GSM340715	G2(n=165)	8.72718181818182
GSM340716	G2(n=165)	7.92309595959596
GSM340717	G2(n=165)	7.99446212121212
GSM340718	G2(n=165)	7.55974242424242
GSM340719	G2(n=165)	7.78489393939394
GSM340720	G2(n=165)	7.10377272727273
GSM340721	G2(n=165)	8.98366666666667
GSM340722	G2(n=165)	7.64133333333333
GSM340723	G2(n=165)	9.00255050505051
GSM340724	G2(n=165)	7.87580303030303
GSM340725	G2(n=165)	9.34715151515152
GSM340726	G2(n=165)	7.61127272727273
GSM340727	G2(n=165)	7.60331818181818
GSM340728	G2(n=165)	8.35236363636364
GSM340729	G2(n=165)	9.27096464646465
GSM340730	G2(n=165)	7.8829696969697
GSM340731	G2(n=165)	8.87099494949495
GSM340732	G2(n=165)	8.55166666666667
GSM340733	G2(n=165)	7.84151515151515
GSM340734	G2(n=165)	9.02439393939394
GSM340735	G2(n=165)	8.23039898989899
GSM340736	G2(n=165)	8.82765151515152
GSM340737	G2(n=165)	8.11633333333333
GSM340738	G2(n=165)	7.48278787878788
GSM340739	G2(n=165)	7.93084848484848
GSM340740	G2(n=165)	7.21481313131313
GSM340741	G2(n=165)	8.52162121212121
GSM340742	G2(n=165)	8.10284343434343
GSM340743	G2(n=165)	7.72218181818182
GSM340744	G2(n=165)	8.27951515151515
GSM340745	G2(n=165)	9.37072727272727
GSM340746	G2(n=165)	7.24733838383838
GSM340747	G2(n=165)	7.95134848484848
GSM340748	G2(n=165)	7.66333333333333
GSM340749	G2(n=165)	7.41403535353535
GSM340750	G2(n=165)	7.03830303030303
GSM340751	G2(n=165)	9.43685353535353
GSM340752	G2(n=165)	8.22
GSM340753	G2(n=165)	7.94153535353535
GSM340754	G2(n=165)	7.60404545454545
GSM340755	G2(n=165)	8.33119696969697
GSM340756	G2(n=165)	7.55627272727273
GSM340757	G2(n=165)	9.67448484848485
GSM340758	G2(n=165)	8.31348484848485
GSM340759	G2(n=165)	7.21630303030303
GSM340760	G2(n=165)	9.52378787878788
GSM340761	G2(n=165)	7.86327272727273
GSM340762	G2(n=165)	7.7345404040404
GSM340763	G2(n=165)	9.3245
GSM340764	G2(n=165)	9.55368181818182
GSM340765	G2(n=165)	8.8249696969697
GSM340766	G2(n=165)	9.38530303030303
GSM340767	G2(n=165)	8.76751515151515
GSM340768	G2(n=165)	9.16057575757576
GSM340769	G2(n=165)	8.04854545454545
