# Supplementary material for: Lethal activity of BRD4 PROTAC degrader QCA570 against bladder cancer cells
Source: Front Chem. 2023 Jan 17;11:1121724. doi: 10.3389/fchem.2023.1121724 (PMC9887192; doi:10.3389/fchem.2023.1121724)
Supplement: Supplementary file 6 [file DataSheet1.ZIP › Figure 3/Fig3.C,D-PCRdata.xlsx]

## Sheet: T24
	EZH2			c-Myc			GAPDH
T24-DMSO-1	23.19	23.16	23.18	29.51	29.24	29.81	14.82	14.81	15.06
T24-570-100	24.99	25.4	25.09	31.1	31	31.26	15.65	15.71	15.7
T24-JQ1-100	23.6	23.9	23.7	30.34	30.19	30.06	15.08	14.72	14.45

## Sheet: J82-C-MYC
	C-MYC			GAPDH
J82-DMSO-1	27.28	27.04	26.73	15.58	15.93	16.21
J82-DMSO-2	26.37	26.89	26.2	13.64	14.58	15.82
J82-570-100	29.2	30.05	29.35	16.75	16.34	16.99
J82-JQ1-100	27.31	27.55	27.2	15.04	15.51	15.36

## Sheet: J82-EZH2
	EZH2			GAPDH
J82-DMSO-1	21.74	21.49	21.42	12.09	12.73	13.22
J82-DMSO-2	21.29	21.76	21.79	12.73	12.09	12.49
J82-570-100	22.08	22.53	22.76	14.08	14.11	13.92
J82-JQ1-100	21.4	21.99	21.43	12.94	12.78	12.76
