# Supplementary material for: Lethal activity of BRD4 PROTAC degrader QCA570 against bladder cancer cells
Source: Front Chem. 2023 Jan 17;11:1121724. doi: 10.3389/fchem.2023.1121724 (PMC9887192; doi:10.3389/fchem.2023.1121724)
Supplement: Supplementary file 6 [file DataSheet1.ZIP › FIgure 1/Fig1.A-expression-of-brd4-in-bl.xlsx]

## Sheet: Ark1
Expression of BRD4 in BLCA based on Sample types
TCGA samples	Series 1
	low	q1	median	q3	high
Normal	15.48	19.924	22.116	25.532	29.431
(n=19)
Primary tumor	4.598	19.156	25.332	33.053	53.65
(n=408)
