# Supplementary material for: Lethal activity of BRD4 PROTAC degrader QCA570 against bladder cancer cells
Source: Front Chem. 2023 Jan 17;11:1121724. doi: 10.3389/fchem.2023.1121724 (PMC9887192; doi:10.3389/fchem.2023.1121724)
Supplement: Supplementary file 6 [file DataSheet1.ZIP › FIgure 1/Fig1.B-Transcript.csv]

rownames(datas)	Type	values
GSM1173986	G1(n=43)	9.85138404774223
GSM1173987	G1(n=43)	10.0335516538885
GSM1173988	G1(n=43)	10.0743003796735
GSM1173989	G1(n=43)	8.57038508657923
GSM1173990	G1(n=43)	10.3477796073081
GSM1173991	G1(n=43)	9.52461702500647
GSM1173992	G1(n=43)	10.2144301050224
GSM1173993	G1(n=43)	10.4731674053783
GSM1173994	G1(n=43)	10.685000017529
GSM1173995	G1(n=43)	NA
GSM1173996	G1(n=43)	10.3146263141989
GSM1173997	G1(n=43)	11.191156664884
GSM1173998	G1(n=43)	10.0277642737613
GSM1173999	G1(n=43)	11.2366125422524
GSM1174000	G1(n=43)	10.1428703953939
GSM1174001	G1(n=43)	11.3400751688223
GSM1174002	G1(n=43)	10.271942321164
GSM1174003	G1(n=43)	10.9600872644341
GSM1174004	G1(n=43)	10.133145138548
GSM1174005	G1(n=43)	10.1599056274295
GSM1174006	G1(n=43)	10.6956520661528
GSM1174007	G1(n=43)	9.77293860857511
GSM1174008	G1(n=43)	9.77083049985038
GSM1174009	G1(n=43)	9.29307461978317
GSM1174010	G1(n=43)	9.95058986651025
GSM1174011	G1(n=43)	9.61698489253326
GSM1174012	G1(n=43)	9.81617776736873
GSM1174013	G1(n=43)	9.44809549091463
GSM1174014	G1(n=43)	10.1309927955187
GSM1174015	G1(n=43)	10.7625460590129
GSM1174016	G1(n=43)	9.87751816963248
GSM1174017	G1(n=43)	10.161066376105
GSM1174018	G1(n=43)	10.5712242828264
GSM1174019	G1(n=43)	9.7514217362416
GSM1174020	G1(n=43)	10.4602434598843
GSM1174021	G1(n=43)	10.9266393470644
GSM1174022	G1(n=43)	10.643988607449
GSM1174023	G1(n=43)	10.3232974786663
GSM1174024	G1(n=43)	10.3930017908874
GSM1174025	G1(n=43)	10.0887098303987
GSM1174026	G1(n=43)	9.79553049826931
GSM1174027	G1(n=43)	10.3756432339454
GSM1174028	G1(n=43)	10.3244279513291
GSM340605	G2(n=165)	10.9588691818851
GSM340606	G2(n=165)	10.6707057233877
GSM340607	G2(n=165)	10.2408536786958
GSM340608	G2(n=165)	10.0638912533023
GSM340609	G2(n=165)	10.8511727949664
GSM340610	G2(n=165)	10.1338691153304
GSM340611	G2(n=165)	10.5544848378798
GSM340612	G2(n=165)	10.4909014659992
GSM340613	G2(n=165)	11.351391086275
GSM340614	G2(n=165)	11.6174508189226
GSM340615	G2(n=165)	10.643988607449
GSM340616	G2(n=165)	9.91052465790282
GSM340617	G2(n=165)	10.4501196949942
GSM340618	G2(n=165)	10.2298581463035
GSM340619	G2(n=165)	10.7283906819996
GSM340620	G2(n=165)	11.6028676452079
GSM340621	G2(n=165)	10.2990332591914
GSM340622	G2(n=165)	10.8366516821157
GSM340623	G2(n=165)	10.9055938672955
GSM340624	G2(n=165)	10.2054212742068
GSM340625	G2(n=165)	10.5140211048488
GSM340626	G2(n=165)	11.1780352826396
GSM340627	G2(n=165)	10.9178563190563
GSM340628	G2(n=165)	11.1046809738487
GSM340629	G2(n=165)	10.2301973081629
GSM340630	G2(n=165)	11.0765955004225
GSM340631	G2(n=165)	10.8358235525243
GSM340632	G2(n=165)	10.5191996565909
GSM340633	G2(n=165)	10.7195417894685
GSM340634	G2(n=165)	10.2016915652855
GSM340635	G2(n=165)	10.6772842776102
GSM340636	G2(n=165)	10.4995075767705
GSM340637	G2(n=165)	9.9108868948007
GSM340638	G2(n=165)	11.4720334749932
GSM340639	G2(n=165)	10.0364365340834
GSM340640	G2(n=165)	9.75779813089976
GSM340641	G2(n=165)	10.8145168619048
GSM340642	G2(n=165)	10.2372174958153
GSM340643	G2(n=165)	10.8461065683342
GSM340644	G2(n=165)	10.5666520405962
GSM340645	G2(n=165)	9.90639639660654
GSM340646	G2(n=165)	10.3042862064554
GSM340647	G2(n=165)	11.1438510080426
GSM340648	G2(n=165)	10.4362599968445
GSM340649	G2(n=165)	10.3286252616348
GSM340650	G2(n=165)	10.8772924173512
GSM340651	G2(n=165)	10.4307203158501
GSM340652	G2(n=165)	10.8013177078937
GSM340653	G2(n=165)	10.3495394828087
GSM340654	G2(n=165)	10.8049175897448
GSM340655	G2(n=165)	11.1502151356838
GSM340656	G2(n=165)	10.4422971815223
GSM340657	G2(n=165)	11.5239132130588
GSM340658	G2(n=165)	10.4548899091399
GSM340659	G2(n=165)	10.3510092181231
GSM340660	G2(n=165)	10.3760224594738
GSM340661	G2(n=165)	10.6631801043646
GSM340662	G2(n=165)	10.0974536628224
GSM340663	G2(n=165)	10.2895807023006
GSM340664	G2(n=165)	10.6482701628074
GSM340665	G2(n=165)	10.4266933362965
GSM340666	G2(n=165)	11.1564569068694
GSM340667	G2(n=165)	10.6419921069214
GSM340668	G2(n=165)	11.1660261405316
GSM340669	G2(n=165)	10.128097496242
GSM340670	G2(n=165)	10.0328683041545
GSM340671	G2(n=165)	12.1449718759759
GSM340672	G2(n=165)	10.9781394773801
GSM340673	G2(n=165)	11.0417063297204
GSM340674	G2(n=165)	10.0992728411934
GSM340675	G2(n=165)	12.0593878289119
GSM340676	G2(n=165)	9.64175795222782
GSM340677	G2(n=165)	9.67568541394752
GSM340678	G2(n=165)	10.1129669760093
GSM340679	G2(n=165)	10.2796995502355
GSM340680	G2(n=165)	10.5818919992765
GSM340681	G2(n=165)	10.0180891725039
GSM340682	G2(n=165)	10.3933769438216
GSM340683	G2(n=165)	10.7720329379205
GSM340684	G2(n=165)	10.1007159702926
GSM340685	G2(n=165)	11.2992527771531
GSM340686	G2(n=165)	9.46769312650813
GSM340687	G2(n=165)	10.1880782148038
GSM340688	G2(n=165)	11.0458302978256
GSM340689	G2(n=165)	10.5412603432537
GSM340690	G2(n=165)	10.7859446435551
GSM340691	G2(n=165)	10.4519652277465
GSM340692	G2(n=165)	10.8598874244339
GSM340693	G2(n=165)	10.9597158109125
GSM340694	G2(n=165)	9.7549299278476
GSM340695	G2(n=165)	10.1803156491761
GSM340696	G2(n=165)	9.88450598725588
GSM340697	G2(n=165)	10.6964949055294
GSM340698	G2(n=165)	10.027032140013
GSM340699	G2(n=165)	9.97474823519893
GSM340700	G2(n=165)	10.0819629013423
GSM340701	G2(n=165)	10.4970214695938
GSM340702	G2(n=165)	10.4213600118058
GSM340703	G2(n=165)	9.88413896484028
GSM340704	G2(n=165)	10.7276201149353
GSM340705	G2(n=165)	10.3959966517935
GSM340706	G2(n=165)	11.0601422796427
GSM340707	G2(n=165)	9.87297610107613
GSM340708	G2(n=165)	10.1219928260418
GSM340709	G2(n=165)	9.79650746400716
GSM340710	G2(n=165)	11.2131331781542
GSM340711	G2(n=165)	10.4871085293034
GSM340712	G2(n=165)	10.4572253659951
GSM340713	G2(n=165)	10.971629867755
GSM340714	G2(n=165)	9.94527601229271
GSM340715	G2(n=165)	10.0485076234333
GSM340716	G2(n=165)	10.7660588277313
GSM340717	G2(n=165)	10.5628583856608
GSM340718	G2(n=165)	10.4939730528578
GSM340719	G2(n=165)	10.2767073438425
GSM340720	G2(n=165)	10.3384853141487
GSM340721	G2(n=165)	9.91906481745359
GSM340722	G2(n=165)	10.584198175676
GSM340723	G2(n=165)	11.0339236577187
GSM340724	G2(n=165)	10.3114389083906
GSM340725	G2(n=165)	10.086594391083
GSM340726	G2(n=165)	10.3258300964916
GSM340727	G2(n=165)	10.2793197234121
GSM340728	G2(n=165)	10.7859446435551
GSM340729	G2(n=165)	9.7806002480089
GSM340730	G2(n=165)	10.2738260463607
GSM340731	G2(n=165)	10.5005731706969
GSM340732	G2(n=165)	10.0219381168881
GSM340733	G2(n=165)	10.4459699702054
GSM340734	G2(n=165)	10.2069131328765
GSM340735	G2(n=165)	10.3640647804766
GSM340736	G2(n=165)	11.1105820355774
GSM340737	G2(n=165)	10.5651373623529
GSM340738	G2(n=165)	10.5094945032291
GSM340739	G2(n=165)	11.27289103433
GSM340740	G2(n=165)	10.0474732313985
GSM340741	G2(n=165)	11.3545011891662
GSM340742	G2(n=165)	10.336579711167
GSM340743	G2(n=165)	10.9007560582345
GSM340744	G2(n=165)	10.1039994199861
GSM340745	G2(n=165)	11.4079889639306
GSM340746	G2(n=165)	10.0144139038106
GSM340747	G2(n=165)	10.9465619898463
GSM340748	G2(n=165)	10.4186537378656
GSM340749	G2(n=165)	10.0069049181474
GSM340750	G2(n=165)	10.38617011856
GSM340751	G2(n=165)	10.3760224594738
GSM340752	G2(n=165)	10.7782364533518
GSM340753	G2(n=165)	10.4045681486099
GSM340754	G2(n=165)	10.4080695283289
GSM340755	G2(n=165)	10.9841950303748
GSM340756	G2(n=165)	10.4728110830475
GSM340757	G2(n=165)	9.68400692798546
GSM340758	G2(n=165)	10.2804239568016
GSM340759	G2(n=165)	10.4841536487108
GSM340760	G2(n=165)	10.5907151807197
GSM340761	G2(n=165)	10.1535574315554
GSM340762	G2(n=165)	9.96452473070154
GSM340763	G2(n=165)	10.3906619558488
GSM340764	G2(n=165)	10.0768461042923
GSM340765	G2(n=165)	11.1493726664758
GSM340766	G2(n=165)	9.85736331566695
GSM340767	G2(n=165)	10.1976535749955
GSM340768	G2(n=165)	11.3004620130535
GSM340769	G2(n=165)	9.37321181302089
