# Supplementary material for: Lethal activity of BRD4 PROTAC degrader QCA570 against bladder cancer cells
Source: Front Chem. 2023 Jan 17;11:1121724. doi: 10.3389/fchem.2023.1121724 (PMC9887192; doi:10.3389/fchem.2023.1121724)
Supplement: Supplementary file 6 [file DataSheet1.ZIP › FIgure 1/Fig1.C-BLCA_ survival_30_30.csv]

Patient	Days	Status	Expression	Group
TCGA-CF-A5UA	365	0	458.75	Low
TCGA-GU-AATO	324	1	555.74	Low
TCGA-GC-A6I3	423	0	563.3	Low
TCGA-E7-A519	508	0	581.49	Low
TCGA-CF-A8HY	345	0	687.8	Low
TCGA-YF-AA3L	364	0	716.8	Low
TCGA-XF-A9SX	719	1	757.04	Low
TCGA-E7-A4IJ	674	1	775.22	Low
TCGA-GU-A763	997	0	796.91	Low
TCGA-PQ-A6FN	507	0	810.3	Low
TCGA-E7-A7DV	37	0	839.82	Low
TCGA-FD-A5C1	1792	0	851.04	Low
TCGA-GU-A764	610	0	853.74	Low
TCGA-XF-A9SJ	98	1	856.92	Low
TCGA-FD-A5BT	328	1	888.42	Low
TCGA-FD-A43S	455	0	904.45	Low
TCGA-G2-AA3C	211	1	909.86	Low
TCGA-DK-AA74	1708	0	957.39	Low
TCGA-C4-A0EZ	273	1	957.5	Low
TCGA-FD-A5BY	251	0	965.57	Low
TCGA-S5-A6DX	56	1	988.33	Low
TCGA-E7-A678	798	0	991.52	Low
TCGA-FD-A5BV	163	1	1006.38	Low
TCGA-DK-A6B5	1542	0	1020.71	Low
TCGA-XF-A9SW	362	1	1023.88	Low
TCGA-4Z-AA7W	840	0	1030.31	Low
TCGA-ZF-AA5N	168	1	1051.53	Low
TCGA-XF-A8HF	2954	1	1056.72	Low
TCGA-CF-A47W	368	0	1083.02	Low
TCGA-CF-A47S	333	0	1096.59	Low
TCGA-G2-AA3B	2008	0	1115.17	Low
TCGA-E7-A4XJ	68	1	1122.46	Low
TCGA-UY-A8OB	2109	0	1122.93	Low
TCGA-ZF-A9RD	408	1	1123.32	Low
TCGA-YF-AA3M	415	0	1129.15	Low
TCGA-GV-A40E	261	1	1132.24	Low
TCGA-FD-A6TE	376	0	1151.42	Low
TCGA-DK-A2I2	237	1	1155.14	Low
TCGA-GV-A3QI	1110	0	1158.34	Low
TCGA-UY-A78M	690	1	1161.51	Low
TCGA-FD-A3B6	1005	1	1167.39	Low
TCGA-C4-A0F0	59	0	1172.61	Low
TCGA-DK-A6B0	2330	0	1177.18	Low
TCGA-DK-A3WW	633	0	1177.42	Low
TCGA-DK-A3IT	648	0	1180.2	Low
TCGA-DK-A2I1	546	0	1187.85	Low
TCGA-GC-A6I1	272	1	1193.07	Low
TCGA-DK-AA6X	467	0	1213.5	Low
TCGA-5N-A9KM	530	1	1225.24	Low
TCGA-UY-A9PD	542	0	1226.89	Low
TCGA-H4-A2HO	46	0	1239.39	Low
TCGA-ZF-A9RL	2703	0	1242.95	Low
TCGA-K4-A5RJ	539	0	1254.39	Low
TCGA-FD-A43U	636	0	1257.06	Low
TCGA-K4-A3WU	105	0	1260.55	Low
TCGA-E5-A2PC	1326	0	1262.88	Low
TCGA-GD-A6C6	67	0	1263.94	Low
TCGA-DK-A2I6	2656	0	1267.71	Low
TCGA-DK-AA6M	1582	0	1269.36	Low
TCGA-XF-AAN5	2293	0	1271.52	Low
TCGA-BT-A20V	154	1	1275.48	Low
TCGA-GV-A3QK	832	0	1278.8	Low
TCGA-ZF-AA52	1077	1	1287.4	Low
TCGA-BT-A2LB	492	1	1294.05	Low
TCGA-ZF-AA5H	897	0	1298.56	Low
TCGA-K4-A4AB	84	0	1301.41	Low
TCGA-FD-A3SM	547	1	1305.88	Low
TCGA-G2-A2EO	1804	1	1309.15	Low
TCGA-FD-A5BS	1639	0	1313.02	Low
TCGA-DK-A6B2	477	0	1322.86	Low
TCGA-XF-A8HB	1370	0	1324.63	Low
TCGA-XF-AAN1	941	1	1326.18	Low
TCGA-E7-A97Q	246	1	1332.52	Low
TCGA-CF-A5U8	399	0	1333.51	Low
TCGA-YC-A89H	573	0	1344.51	Low
TCGA-BL-A0C8	1219	0	1344.81	Low
TCGA-FD-A6TC	187	0	1347.74	Low
TCGA-XF-A9SU	182	1	1359.13	Low
TCGA-XF-A9T0	799	0	1370.35	Low
TCGA-CF-A47T	385	1	1370.39	Low
TCGA-XF-A9SL	2020	1	1371.61	Low
TCGA-BT-A42F	864	0	1374.23	Low
TCGA-GU-A767	144	1	1382	Low
TCGA-GD-A2C5	812	0	1383.18	Low
TCGA-G2-A2EC	679	0	1386.46	Low
TCGA-XF-A9SZ	859	1	1387.15	Low
TCGA-4Z-AA86	311	1	1390.02	Low
TCGA-SY-A9G5	1186	0	1399.26	Low
TCGA-E7-A97P	437	1	1402.12	Low
TCGA-XF-A9SI	2423	0	1404.1	Low
TCGA-ZF-A9R3	949	1	1404.11	Low
TCGA-FJ-A871	272	1	1405.79	Low
TCGA-GU-AATP	1003	0	1415.08	Low
TCGA-GD-A3OP	64	0	1416.45	Low
TCGA-YC-A9TC	20	1	1417.47	Low
TCGA-FD-A5BX	173	1	1421.05	Low
TCGA-FD-A3SS	391	1	1421.65	Low
TCGA-XF-AAMX	206	1	1424.34	Low
TCGA-UY-A78K	536	1	1426.81	Low
TCGA-ZF-AA4V	1806	0	1431.71	Low
TCGA-G2-A3IE	612	1	1431.91	Low
TCGA-DK-A1A7	560	0	1435.04	Low
TCGA-GC-A3YS	758	0	1442.88	Low
TCGA-ZF-AA4R	1036	1	1446.19	Low
TCGA-R3-A69X	433	0	1448.18	Low
TCGA-DK-A3X1	2009	0	1457.56	Low
TCGA-XF-AAME	2828	1	1461.53	Low
TCGA-DK-A6B6	1115	0	1463.6	Low
TCGA-GD-A3OQ	95	0	1464.91	Low
TCGA-FD-A5BZ	835	1	1469.56	Low
TCGA-UY-A78O	2312	0	1488.81	Low
TCGA-FD-A62N	82	0	1489.88	Low
TCGA-XF-AAMR	2790	0	1503.57	Low
TCGA-DK-A6B1	2049	0	1504.73	Low
TCGA-FD-A6TH	131	1	1505.92	Low
TCGA-GU-A762	232	1	1510.31	Low
TCGA-FJ-A3ZF	524	0	1510.88	Low
TCGA-E7-A541	778	1	1518.7	Low
TCGA-CF-A3MH	398	0	1520.69	Low
TCGA-XF-A8HD	2964	0	1534.28	Low
TCGA-GV-A6ZA	691	0	2096.4	High
TCGA-FD-A3B4	510	1	2102.41	High
TCGA-FD-A3SQ	1423	1	2117.85	High
TCGA-E7-A8O8	13	0	2127.3	High
TCGA-XF-A8HI	544	1	2127.56	High
TCGA-ZF-A9RN	615	1	2136.34	High
TCGA-FD-A62O	216	1	2136.38	High
TCGA-UY-A78N	2641	1	2137.2	High
TCGA-E7-A3X6	904	1	2138.69	High
TCGA-K4-A6MB	469	0	2141.47	High
TCGA-G2-A2EF	1884	0	2142.92	High
TCGA-BT-A3PJ	789	0	2144.45	High
TCGA-GU-A42R	577	1	2151.52	High
TCGA-DK-AA6L	1163	1	2157.37	High
TCGA-CF-A3MI	370	0	2162.12	High
TCGA-BL-A13I	223	1	2166.67	High
TCGA-BT-A20O	370	1	2169.64	High
TCGA-G2-AA3F	893	0	2173.72	High
TCGA-XF-A9SY	640	0	2182.85	High
TCGA-FD-A3SN	887	0	2194.14	High
TCGA-DK-A3IV	294	1	2197.2	High
TCGA-ZF-AA56	259	1	2202.91	High
TCGA-FD-A3SJ	739	1	2204.93	High
TCGA-XF-AAMT	90	1	2206.39	High
TCGA-BT-A20U	455	1	2211.12	High
TCGA-FD-A3B7	122	1	2215.47	High
TCGA-FD-A6TA	1912	0	2220.38	High
TCGA-DK-A3WY	4967	0	2223.98	High
TCGA-K4-A4AC	278	1	2231.74	High
TCGA-DK-A3X2	547	1	2232.62	High
TCGA-SY-A9G0	1008	1	2243.06	High
TCGA-KQ-A41Q	1429	0	2262.9	High
TCGA-KQ-A41R	1350	0	2263.02	High
TCGA-FD-A3N5	685	1	2264.96	High
TCGA-XF-A8HC	200	1	2266.8	High
TCGA-4Z-AA7Q	510	1	2272.19	High
TCGA-DK-A1AB	508	1	2273.03	High
TCGA-BT-A20Q	593	1	2280.81	High
TCGA-FD-A6TF	69	1	2297.16	High
TCGA-FD-A43X	110	0	2329.15	High
TCGA-4Z-AA7O	512	0	2329.51	High
TCGA-ZF-AA4W	1830	0	2330.81	High
TCGA-E7-A6ME	731	0	2339.62	High
TCGA-C4-A0F7	62	1	2349.65	High
TCGA-CF-A47V	379	0	2361.45	High
TCGA-G2-A3VY	536	0	2363.67	High
TCGA-XF-AAMG	3364	0	2374.19	High
TCGA-GU-A42Q	344	1	2375.52	High
TCGA-FD-A3SP	783	0	2375.87	High
TCGA-E7-A677	820	0	2375.91	High
TCGA-GC-A3BM	651	1	2375.93	High
TCGA-2F-A9KP	364	1	2387.02	High
TCGA-ZF-A9R2	642	0	2388.85	High
TCGA-DK-AA6R	5041	0	2388.94	High
TCGA-FD-A62S	406	1	2398.33	High
TCGA-E7-A7PW	416	0	2420.14	High
TCGA-GU-A766	480	0	2446.53	High
TCGA-BT-A42E	1108	0	2454.02	High
TCGA-GV-A3JV	434	1	2456.39	High
TCGA-XF-AAMZ	1348	1	2462.26	High
TCGA-ZF-A9R1	773	0	2475.65	High
TCGA-ZF-AA4N	88	1	2491.49	High
TCGA-E7-A5KE	17	0	2506.75	High
TCGA-G2-A2EL	819	1	2510.39	High
TCGA-2F-A9KR	3183	1	2518.68	High
TCGA-DK-A1AC	3981	0	2535.53	High
TCGA-4Z-AA7N	1367	1	2537.18	High
TCGA-2F-A9KO	734	1	2546.94	High
TCGA-4Z-AA7R	522	1	2546.95	High
TCGA-DK-A1A3	665	1	2546.97	High
TCGA-FD-A3N6	851	0	2564.31	High
TCGA-GV-A40G	580	0	2580.58	High
TCGA-GV-A3QH	258	1	2584.91	High
TCGA-CF-A1HS	382	0	2595.94	High
TCGA-FD-A3B5	272	1	2605.09	High
TCGA-XF-AAML	232	1	2608.04	High
TCGA-DK-A1AE	491	0	2611.03	High
TCGA-BL-A13J	81	1	2628.49	High
TCGA-GU-A42P	332	1	2632.05	High
TCGA-CU-A3KJ	562	0	2632.16	High
TCGA-FD-A3SR	602	1	2647.46	High
TCGA-BL-A3JM	205	1	2654.99	High
TCGA-FJ-A3ZE	324	1	2655.83	High
TCGA-FD-A3B3	974	1	2699.25	High
TCGA-XF-A8HE	3817	0	2738.01	High
TCGA-E7-A6MD	129	0	2748.24	High
TCGA-DK-AA76	366	0	2756.65	High
TCGA-XF-A9ST	128	1	2758.82	High
TCGA-K4-A5RH	276	0	2788.88	High
TCGA-ZF-AA54	590	1	2793.02	High
TCGA-2F-A9KT	3314	0	2798.19	High
TCGA-CF-A47X	384	0	2798.4	High
TCGA-GV-A3JW	649	0	2803.04	High
TCGA-ZF-A9RE	106	1	2805.01	High
TCGA-DK-A3IN	250	1	2805.23	High
TCGA-GC-A3RC	484	0	2806	High
TCGA-CU-A3YL	906	0	2811.16	High
TCGA-CU-A0YN	393	1	2826.24	High
TCGA-DK-A3IU	706	1	2875.72	High
TCGA-4Z-AA7M	495	0	2915.03	High
TCGA-4Z-AA84	460	0	2918.61	High
TCGA-ZF-A9RF	1949	0	2947.12	High
TCGA-BT-A20X	251	1	2952.59	High
TCGA-DK-AA6Q	413	1	2981.74	High
TCGA-G2-A3IB	220	1	2989.41	High
TCGA-XF-A9T8	418	1	3010.47	High
TCGA-ZF-AA4T	599	1	3068.03	High
TCGA-XF-AAN0	1718	1	3078.23	High
TCGA-XF-A9T2	575	1	3098.96	High
TCGA-C4-A0F1	89	0	3155.84	High
TCGA-DK-AA6W	415	1	3156.99	High
TCGA-BL-A5ZZ	377	0	3169.53	High
TCGA-E5-A4TZ	467	1	3220.72	High
TCGA-FD-A3SO	168	1	3236.52	High
TCGA-DK-A3IM	248	1	3237.25	High
TCGA-XF-AAN7	565	1	3582.42	High
TCGA-4Z-AA80	19	1	3747.7	High
TCGA-BT-A2LA	522	0	3997.36	High
TCGA-CF-A3MF	383	0	4483.18	High
TCGA-ZF-A9RM	1455	0	6346.39	High
