# Supplementary material for: Lethal activity of BRD4 PROTAC degrader QCA570 against bladder cancer cells
Source: Front Chem. 2023 Jan 17;11:1121724. doi: 10.3389/fchem.2023.1121724 (PMC9887192; doi:10.3389/fchem.2023.1121724)
Supplement: Supplementary file 6 [file DataSheet1.ZIP › Figure 2/Fig2.F.xlsx]

## Sheet: Sheet1
	Protein	concentration(uM)	Gray value	B4/GAPDH	normalization		concentration(uM)	Gray value	B4/GAPDH	normalization		concentration(uM)	Gray value	B4/GAPDH	normalization
5637	B4	DMSO	165.538	1.56	1.00144		DMSO	155.534	1.73	1.00061		DMSO	146.782	1.38	0.99669
		0.01	148.737	1.46	0.932736		0.01	140.93	1.63	0.942787		0.01	133.304	1.51	1.09601
		0.03	136.813	1.19	0.759905		0.03	133.111	1.39	0.803613		0.03	127.221	1.34	0.968923
		0.1	127.383	1.18	0.756198		0.1	125.308	1.38	0.797951		0.1	124.116	1.39	1.00491
		0.3	108.608	1	0.639448		0.3	120.168	1.32	0.760228		0.3	118.331	1.33	0.966916
		1	86.88	0.8	0.510134		1	89.727	0.98	0.565875		1	105.163	1.17	0.849669
		3	34.006	0.31	0.19642		3	29.178	0.31	0.1809		3	13.8637	0.15	0.108696
		10	6.788	0.06	0.0404733		10	4.437	0.05	0.0282691		10	3.70284	0.04	0.0289855
		30	5.405	0.05	0.0317843		30	5.142	0.06	0.0322157		30	3.72644	0.04	0.0289855
		100	5.911	0.05	0.0323131		100	4.967	0.05	0.0290033		100	3.8048	0.04	0.0289855
	GAPDH	DMSO	105.961				DMSO	89.849				DMSO	106.717
		0.01	102.22				0.01	86.406				0.01	88.135
		0.03	115.41				0.03	95.746				0.03	95.146
		0.1	107.982				0.1	90.773				0.1	89.5
		0.3	108.876				0.3	91.369				0.3	88.681
		1	109.172				1	91.655				1	89.688
		3	110.98				3	93.233				3	92.425
		10	107.51				10	90.726				10	92.571
		30	109.008				30	92.261				30	93.161
		100	117.262				100	98.992				100	95.12
J82	B4	DMSO	194.057	1.12376	1.00005		DMSO	183.754	1.1861	1.00008		DMSO	177.559	0.991867	1
		0.01	181.693	1.06002	0.943326		0.01	174.024	1.14141	0.962403		0.01	166.576	0.899205	0.906579
		0.03	174.29	1.04012	0.925622		0.03	168.96	1.12412	0.947826		0.03	161.806	0.886837	0.894109
		0.1	118.438	0.744027	0.662123		0.1	115.601	0.82402	0.69479		0.1	113.541	0.663839	0.669282
		0.3	95.113	0.594285	0.528865		0.3	91.419	0.647563	0.546006		0.3	91.031	0.520871	0.525142
		1	70.88	0.459553	0.408964		1	69.2	0.504586	0.425452		1	68.481	0.405422	0.408746
		3	19.03	0.118708	0.105641		3	11.273	0.080019	0.0674697		3	8.747	0.0499963	0.0504063
		10	5.836	0.0353954	0.031499		10	1.463	0.00992834	0.00837128		10	7.471	0.0413276	0.0416665
		30	5.422	0.0318778	0.0283686		30	1.552	0.0103316	0.00871128		30	7.341	0.0393038	0.0396261
		100	5.588	0.035009	0.0311551		100	1.778	0.012902	0.0108786		100	6.892	0.0404698	0.0408016
	GAPDH	DMSO	172.686				DMSO	154.923				DMSO	179.015
		0.01	171.406				0.01	152.464				0.01	185.248
		0.03	167.567				0.03	150.304				0.03	182.453
		0.1	159.185				0.1	140.289				0.1	171.037
		0.3	160.046				0.3	141.174				0.3	174.767
		1	154.237				1	137.142				1	168.913
		3	160.309				3	140.879				3	174.953
		10	164.88				10	147.356				10	180.775
		30	170.087				30	150.219				30	186.776
		100	159.616				100	137.808				100	170.3
T24	B4	DMSO	163.604	1.30995	1		DMSO	185.981	1.46021	1		DMSO	159.612	1.11631	1
		0.01	153.918	1.26705	0.967254		0.01	170.273	1.38701	0.949868		0.01	167.021	1.23033	1.10214
		0.03	130.892	1.09503	0.835931		0.03	120.46	1.0046	0.687986		0.03	121.119	0.911382	0.816425
		0.1	100.119	0.831629	0.634856		0.1	102.182	0.82876	0.567563		0.1	94.901	0.707019	0.633354
		0.3	70.461	0.586071	0.4474		0.3	69.041	0.582482	0.398903		0.3	68.195	0.517652	0.463718
		1	56.977	0.465175	0.355109		1	56.53	0.451352	0.309101		1	53.73	0.393189	0.352222
		3	18.8	0.146869	0.112118		3	15.135	0.119467	0.0818148		3	6.999	0.0507211	0.0454364
		10	5.978	0.0449646	0.0343254		10	2.322	0.0175632	0.0120279		10	6.738	0.0469681	0.0420745
		30	5.427	0.0414528	0.0316446		30	1.998	0.0153908	0.0105401		30	6.656	0.046254	0.0414348
		100	5.361	0.0405949	0.0309896		100	2.33	0.0175101	0.0119915		100	6.483	0.0440763	0.0394839
	GAPDH	DMSO	124.893				DMSO	127.366				DMSO	142.982
		0.01	121.477				0.01	122.763				0.01	135.753
		0.03	119.533				0.03	119.908				0.03	132.896
		0.1	120.389				0.1	123.295				0.1	134.227
		0.3	120.226				0.3	118.529				0.3	131.739
		1	122.485				1	125.246				1	136.652
		3	128.005				3	126.688				3	137.99
		10	132.949				10	132.208				10	143.459
		30	130.92				30	129.818				30	143.901
		100	132.061				100	133.066				100	147.086
UMUC-3	B4	DMSO	112.209	0.720952	1		DMSO	97.259	0.643524	1		DMSO	101.41	0.572867	1
		0.01	122.83	0.867781	1.20366		0.01	107.753	0.778568	1.20985		0.01	112.221	0.698674	1.21961
		0.03	132.468	0.916556	1.27131		0.03	114.81	0.815308	1.26694		0.03	118.129	0.72157	1.25958
		0.1	145.392	0.991131	1.37475		0.1	126.057	0.876918	1.36268		0.1	129.579	0.775625	1.35394
		0.3	116.794	0.809697	1.12309		0.3	102.464	0.721832	1.12169		0.3	105.102	0.648586	1.13218
		1	70.713	0.480969	0.66713		1	66.247	0.464738	0.722177		1	66.719	0.401556	0.70096
		3	53.773	0.356642	0.494681		3	52.774	0.359587	0.558777		3	52.911	0.309729	0.540665
		10	3.543	0.0236041	0.0327402		10	1.488	0.00999698	0.0155347		10	5.93	0.0347281	0.0606217
		30	3.374	0.0231943	0.0321717		30	1.438	0.00999534	0.0155322		30	5.495	0.0333248	0.0581721
		100	3.514	0.023354	0.0323932		100	1.474	0.00999953	0.0155387		100	5.728	0.033554	0.0585721
	GAPDH	DMSO	155.64				DMSO	151.135				DMSO	177.022
		0.01	141.545				0.01	138.399				0.01	160.62
		0.03	144.528				0.03	140.818				0.03	163.711
		0.1	146.693				0.1	143.75				0.1	167.064
		0.3	144.244				0.3	141.95				0.3	162.048
		1	147.022				1	142.547				1	166.151
		3	150.776				3	146.763				3	170.83
		10	150.101				10	148.845				10	170.755
		30	145.467				30	143.867				30	164.892
		100	150.467				100	147.407				100	170.71
EJ-1	B4	1	144.854	0.792965	1		DMSO	120.735	0.764504	1.00066		DMSO	149.743	0.850634	1.00004
		2	149.9	0.835298	1.05339		0.01	123.565	0.785337	1.02793		0.01	155.957	0.845053	0.993478
		3	157.08	0.860849	1.08561		0.03	130.435	0.829956	1.08633		0.03	162.821	0.933751	1.09776
		4	150.109	0.897792	1.1322		0.1	130.144	0.877975	1.14918		0.1	162.156	0.974694	1.14589
		5	113.574	0.681913	0.859954		0.3	104.36	0.712837	0.933032		0.3	127.556	0.768729	0.903749
		6	97.316	0.588115	0.741667		1	85.746	0.569718	0.745704		1	98.302	0.587646	0.69086
		7	95.477	0.582322	0.734361		3	91.213	0.636322	0.832883		3	96.573	0.603627	0.709648
		8	89.763	0.566103	0.713907		10	81.725	0.571563	0.74812		10	89.16	0.562737	0.661576
		9	4.685	0.029367	0.0370344		30	1.442	0.00999584	0.0130836		30	6.457	0.0412738	0.0485232
		10	4.832	0.0293865	0.0370591		100	1.417	0.00999852	0.0130871		100	6.548	0.0412553	0.0485014
	GAPDH	11	182.674				DMSO	157.926				DMSO	176.037
		12	179.457				0.01	157.34				0.01	184.553
		13	182.471				0.03	157.159				0.03	174.373
		14	167.198				0.1	148.232				0.1	166.366
		15	166.552				0.3	146.401				0.3	165.931
		16	165.471				1	150.506				1	167.281
		17	163.959				3	143.344				3	159.988
		18	158.563				10	142.985				10	158.44
		19	159.533				30	144.26				30	156.443
		20	164.429				100	141.721				100	158.719
