# Supplementary material for: Lethal activity of BRD4 PROTAC degrader QCA570 against bladder cancer cells
Source: Front Chem. 2023 Jan 17;11:1121724. doi: 10.3389/fchem.2023.1121724 (PMC9887192; doi:10.3389/fchem.2023.1121724)
Supplement: Supplementary file 7 [file DataSheet10.ZIP]

Archive with 1 entries (1 files):
- Fig5-F,G,H-WB.pptx
