# Supplementary material for: Lethal activity of BRD4 PROTAC degrader QCA570 against bladder cancer cells
Source: Front Chem. 2023 Jan 17;11:1121724. doi: 10.3389/fchem.2023.1121724 (PMC9887192; doi:10.3389/fchem.2023.1121724)
Supplement: Supplementary file 8 [file DataSheet6.ZIP]

Archive with 6 entries (5 files):
- EJ1/
- EJ1/EJ-1-570-100nM.fcs
- EJ1/EJ-1-570-10nM.fcs
- EJ1/EJ-1-DMSO.fcs
- EJ1/EJ-1-JQ1-100nM.fcs
- EJ1/EJ-1-JQ1-10nM.fcs
