# Supplementary material for: Lethal activity of BRD4 PROTAC degrader QCA570 against bladder cancer cells
Source: Front Chem. 2023 Jan 17;11:1121724. doi: 10.3389/fchem.2023.1121724 (PMC9887192; doi:10.3389/fchem.2023.1121724)
Supplement: Supplementary file 9 [file DataSheet2.ZIP]

Archive with 6 entries (5 files):
- Fig4-F-1/
- Fig4-F-1/5637-570-10nM-2.fcs
- Fig4-F-1/5637-570-10nM-3.fcs
- Fig4-F-1/5637-DMSO-1.fcs
- Fig4-F-1/5637-DMSO-2.fcs
- Fig4-F-1/5637-DMSO-3.fcs
