# Supplementary material for: Lethal activity of BRD4 PROTAC degrader QCA570 against bladder cancer cells
Source: Front Chem. 2023 Jan 17;11:1121724. doi: 10.3389/fchem.2023.1121724 (PMC9887192; doi:10.3389/fchem.2023.1121724)
Supplement: Supplementary file 10 [file DataSheet5.ZIP]

Archive with 6 entries (5 files):
- 5637/
- 5637/570-10.fcs
- 5637/570-100.fcs
- 5637/DMSO-1.fcs
- 5637/JQ1-10.fcs
- 5637/JQ1-100.fcs
